# Supplementary material for: Resource Recovery of Spent Lithium-Ion Battery Cathode Materials by a Supercritical Carbon Dioxide System
Source: Molecules. 2024 Apr 5;29(7):1638. doi: 10.3390/molecules29071638 (PMC11013235; doi:10.3390/molecules29071638)
Supplement: Supplementary file 1 [file molecules-29-01638-s001.zip]

Archive with 1 entries (1 files):
- molecules-2901872-supplementary.pdf
